# Supplementary material for: Polymorphisms in SPARC and Coal Workers' Pneumoconiosis Risk in a Chinese Population
Source: PLoS One. 2014 Aug 15;9(8):e105226. doi: 10.1371/journal.pone.0105226 (PMC4134282; doi:10.1371/journal.pone.0105226)
Supplement: Data S1 — (XLS) [file pone.0105226.s002.xls]

## Sheet: SPARCdata
dnano	age	tage	case	packyearssmoke	jobtype	rs1059279	rs4958281	rs2304052	rs1059829	rs1053411
1	53.5	26	1	1	1	CC	CC	TT	CC	GC
2	79.3	33	1	2	1	CC	CT	TT	CC	CC
3	80.3	31	1	2	1	CC	CC	TT	CC	CC
4	76.5	36	1	2	1	CC	CC	TC	CC	CC
6	78.3	33	1	1	1	CA	CC	TT	TC	GC
7	71.1	27	1	0	1	CC	CC	TT	CC	CC
8	72.5	7	1	1	1	CC	CC	TT	CC	CC
11	74.3	18	1	1	1
12	72	26	1	0	1	CC	CC	TT	CC	CC
13	76.5	40	1	2	1	CC	CC	TT	CC	CC
14	84.2	30	1	2	1	AA	CT	TT	TT	GG
16	75.7	26	1	1	1	AA	CC	TT	TT	GG
17	65.7	31	1	1	1	CA	CC	TT	TC	GC
18	76.5	38	1	1	1	CC	CC	TT	CC	CC
19	75.3	28	1	2	1	CA	CC	TC	TC	GC
20	69	8	1	1	1	CA	CC	TT	TC	GC
21	81.3	26	1	1	1
22	70.3	31	1	0	1	CC	CC	TC	CC	CC
23	56.7	23	0	1	1	CA	CC	TT	TC	GC
24	75	38	1	2	1	AA	CC	TT	TT	GG
25	74.8	28	1	0	1	CC	CC	TT	CC	CC
26	81.8	24	0	0	1	CC	CC	TT	CC	CC
27	65.5	34	1	1	1	CC	CC	TC	CC	CC
28	51.7	29	1	1	1	CA	CC	TT	TC	GC
29	65.4	35	0	0	1	CC	CC	TT	CC	CC
30	58.3	11	1	2	1	CC	CT	TT	TC	CC
31	74.2	40	1	1	1	CA	CC	TT	TC	GC
33	63.6	22	1	0	1	CC	CC	TT	CC	CC
34	61.9	15	1	0	1	CA	CC	TT	TC	GC
35	63.3	36	1	2	1	CC	CC	TT	CC	CC
36	65.2	35	1	0	1	CA	CC	TT	TC	GC
37	72.6	29	1	0	1	CA	CC	TT	TC	GC
38	64	20	1	0	1	CC	CT	TT	CC	CC
39	73.2	20	0	0	1	CC	CC	TC	CC	CC
40	67.5	36	0	0	1	CC	CC	TT	CC	CC
42	58.4	30	0	0	1	CC	CC	TC	CC	CC
43	60	32	1	1	1	CC	CC	TT	CC	CC
44	66.2	12	1	0	1	CC	CC	TT	CC	CC
45	69.3	16	1	0	1	CA	CC	TT	TC	GC
46	69.5	35	1	0	1	CA	CC	TT	TC	GC
47	61.5	35	1	0	1	CA	CC	TT	TC	GC
48	69.9	22	1	0	1	CA	CC	TT	TC	GC
49	79.5	27	1	0	1	CC	CC	TT	CC	CC
50	67	14	0	2	1	CC	CC	TT	CC	CC
51	78.8	10	1	1	1	CA	CC	TT	TC	GC
52	61.1	36	0	0	1	CC	CC	TT	CC	CC
55	81.5	27	1	1	1	CA	CC	TT	TC	GC
56	70.2	20	1	1	1	CC	CC	TT	CC	CC
57	63.8	36	1	0	1	CC	CC	TT	CC	CC
59	80.9	24	1	2	1	CC	CC	TT	CC	CC
60	68	37	1	0	1	CC	CT	TT	CC	CC
61	66.1	12	1	0	1	AA	CT	TT	TT	GG
63	59.9	29	1	0	3	CA	CC	TT	TC	GC
64	72.5	25	1	0	1	CC	CC	TT	CC	CC
67	79.2	39	1	2	1	CC	CT	TT	TC	CC
68	68.8	39	1	0	1	CC	CC	TT	CC	CC
69	73.4	25	1	0	1	CA	CC	TT	TC	GC
70	70.1	29	1	1	1	AA	CC	TT	TT	GG
71	70.1	30	1	0	1	CA	CC	TT	TC	GC
72	78.5	22	1	1	1	CC	CC	TT	CC	CC
73	75.8	28	1	0	1	AA	CC	TT	TT	GG
75	78.4	23	1	2	1	CA	CC	TT	TC	GC
76	49.7	27	1	1	1	CA	CC	TC	TC	GC
77	60	11	1	0	1	CA	CC	TC	TC	GC
78	80.5	20	1	2	1	CC	CC	TT	CC	CC
79	70	41	1	0	1	CA	CT	TT	TC	GC
80	51.1	9	1	0	1	CA	CC	TT	TC	GC
81	80.6	20	1	0	1	CC	CC	TT	TC	GC
83	81.3	31	1	0	1	AA	CC	TT	TC	GG
84	43.3	9	1	1	1	AA	CC	TT	TC	GG
85	79	8	1	0	1	CC	CC	TT	CC	CC
86	76.3	31	1	1	1	CA	CC	TT	TC	GC
87	79.1	23	1	0	1	CA	CC	TT	TC	GC
89	73.3	29	1	0	1	CA	CC	TT	TC	GC
90	72.5	28	1	1	1	CA	CC	TT	TT	GG
91	58.3	18	1	1	1	CC	CC	TT	CC	CC
92	56	20	1	1	1	CA	CC	TC	TC	GC
93	67.1	39	1	1	1	CC	CT	TT	CC	CC
94	53.4	27	1	1	1	CC	CC	TT	CC	CC
95	72.2	30	1	0	1	CC	CC	TC	CC	CC
96	93.3	15	1	0	1	CC	CC	TT	TC	CC
97	68.2	30	1	0	1	CC	CC	CC	CC	CC
99	73.5	28	1	0	1	CA	CC	TT	TC	GC
100	85.6	30	1	1	1	CA	CC	TT	TC	GC
101	64.1	30	1	0	1	AA	CC	TT	TT	GG
102	48.7	12	1	1	1	CA	CC	TT	TC	GC
103	55	35	1	0	1	CC	CC	TT	TC	GC
104	47.4	24	1	0	1	CC	CC	TT	CC	CC
106	68.4	30	1	0	1	CA	CC	TT	TC	GC
107	64.3	17	1	1	1	CA	CC	TT	TC	GC
108	51.3	22	1	1	1	AA	CC	TT	TT	GG
109	41.8	8	1	1	1	AA	CC	TT	TT	GG
111	53.6	33	1	1	1	AA	CC	TT	TT	GG
113	51.5	19	1	0	1	CC	CC	TT	TC	CC
115	69	31	1	0	1	CC	CC	TC	CC	CC
117	54.1	23	1	1	1	AA	CC	TT	TT	GG
118	69.3	28	1	0	1	AA	CC	TT	TT	GG
119	66	40	1	0	1	CC	CC	TT	CC	CC
120	50.6	9	1	0	1	CA	CC	TT	TC	GC
121	53.7	13	1	0	3	CA	CC	TT	TC	GC
122	69.3	35	1	1	1	CA	CC	TT	TT	GG
123	50.7	25	1	1	1	CA	CC	TT	TC	GG
124	68.6	33	1	1	1	CC	CC	TC	CC	CC
125	67.3	20	1	1	1	CC	CC	TC	CC	CC
127	58.2	15	1	1	1	CC	CC	TT	CC	CC
128	66.3	34	1	1	1	CA	CT	TT	TC	GC
129	67.6	17	1	0	1	CC	CC	TT	TC	GC
130	68.9	30	1	1	1	CA	CC	TT	TT	GG
131	74.5	25	1	0	1	CC	CC	TT	CC	CC
132	76.3	42	1	0	1	CC	CC	TT	Undeterm	CC
133	66.1	7	1	1	1	CA	CC	TT	TC	GC
134	69.7	34	0	2	2	CC	CC	TC	CC	CC
136	67.1	26	1	1	3	AA	CC	TT	TT	GG
139	72.5	25	0	2	2	CC	CC	TT	CC	CC
141	57.4	7	0	0	3	CA	CC	TT	TC	GC
143	75	9	1	0	3	CA	CC	TT	TT	GC
144	81.3	10	0	0	3	CC	CC	TT	CC	CC
145	77.8	20	1	2	1	CC	CC	TT	CC	CC
148	84.8	26	0	0	1	CC	CC	TT	CC	CC
158	57.5	35	0	0	2	CA	CC	TT	Undeterm	GC
160	45.9	25	1	1	1	CA	CC	TT	TT	GC
161	52.6	27	0	1	1	CA	CC	TT	Undeterm	GC
163	53.9	13	1	0	1	AA	CC	TT	TT	GG
165	53.1	33	0	1	2	AA	CC	TT	TT	GG
167	47.3	27	1	1	1	CC	CC	TT	CC	CC
175	62.6	34	0	0	1	CC	CC	TT	CC	CC
179	67.9	7	0	0	1	CA	CC	TT	TT	GC
187	47.8	27	1	2	1	CC	CC	TT	TC	CC
203	74.5	28	1	0	1	CC	CC	TT	CC	CC
204	84.4	37	1	1	1	CA	CC	TT	TC	GC
205	83.4	33	1	0	1	CA	CT	TT	TC	GC
206	71.7	5	1	0	1	CC	CC	TT	CC	CC
207	72.8	16	1	0	1	CC	CC	TT	CC	CC
208	66.2	35	1	0	1	CC	CC	TT	CC	CC
209	77.1	9	1	0	1	AA	CC	TT	TT	GG
210	68.2	34	1	0	1	CA	CC	TC	TC	GC
211	77.3	22	1	0	1	CA	CC	TC	TC	GC
212	70	10	1	0	1	CA	CC	TT	TC	GC
214	70.8	21	1	0	1	CC	CC	TT	CC	CC
215	73.4	25	1	0	1	AA	CC	TT	TT	GG
216	79.5	41	1	2	1	CA	CC	TT	TC	GC
217	75.1	31	1	2	1	CC	CC	TC	CC	CC
218	72.3	13	1	0	1	CC	CC	TT	CC	CC
219	73	24	1	0	1	CA	CT	TT	TC	GC
220	67.7	30	1	0	1	CA	CC	TT	TC	GC
221	84.5	23	1	0	1	CA	CC	TT	TC	GG
222	76	27	1	1	1	CA	CC	TT	TC	GC
223	56.2	25	1	0	1	CC	CC	TT	CC	CC
224	72.2	24	1	0	1	CC	CC	TT	TC	CC
225	75.5	35	1	0	1	CC	CC	TT	CC	CC
226	72.1	17	1	0	1	CC	CC	TT	CC	CC
227	73.6	31	1	0	1	CC	CC	TT	CC	CC
228	71.8	31	1	0	1	AA	CC	TT	TT	GG
229	70.3	32	1	0	1	CA	CT	TC	TC	GC
230	75.3	26	1	1	1	CA	CC	TT	TC	GC
231	80.9	45	1	0	1	CC	CC	TT	CC	CC
232	65.9	37	1	0	1	CC	CC	TT	CC	CC
233	69.3	6	1	0	1	CC	CC	TT	CC	CC
234	67.3	28	1	2	1	CC	CC	TT	CC	CC
235	72.3	40	1	0	1	CC	CC	TC	CC	CC
244	61.7	40	1	1	1	CC	CC	TT	CC	CC
245	74.3	20	1	1	1	CA	CC	TT	TT	GC
246	54.5	28	1	1	1	CA	CC	TT	TC	GC
248	66.5	8	1	1	1	CC	CC	TT	CC	CC
249	69.8	33	1	1	1	CC	CC	TT	CC	CC
250	81	28	1	1	1	CA	CC	TT	TC	CC
251	54.5	28	1	1	1	CC	CC	TT	CC	CC
252	59.5	21	1	2	1	CA	CC	TT	TC	GC
253	69.6	33	1	0	1	CC	CC	TT	CC	CC
254	77.3	26	1	0	1	CA	CC	TC	TC	GC
255	75.3	28	1	0	1	AA	CC	TT	TT	GG
256	68	37	1	0	1	CA	CC	TT	TC	GC
257	66.5	23	1	2	1	CC	CC	TT	CC	CC
258	66.6	23	1	0	1	CC	CC	TT	CC	CC
259	76.8	20	1	1	1	AA	CC	TT	TT	GG
260	75.8	27	1	0	1	CA	CC	TC	TC	GC
261	75	34	1	0	1	CA	CC	TT	TC	GC
262	71	4	1	0	1	CA	CC	TT	TC	GC
263	62.6	21	1	0	1	CC	CC	TT	CC	CC
264	72.7	18	1	0	1	CC	CC	TT	TC	CC
265	73.3	22	1	0	1	CC	CC	TT	CC	CC
266	83.5	16	1	0	1	CC	CC	TT	CC	CC
267	71	12	1	0	1	CC	CC	TT	TC	CC
268	76.1	43	1	1	1	CA	CC	TT	TC	GC
269	64.6	18	1	2	1	CA	CC	TT	TC	GC
270	68.5	11	1	1	1	CA	CC	TT	TC	GC
271	69.3	22	1	2	1	CA	CC	TT	TC	GC
273	78.5	19	1	0	1	CA	CC	TT	TC	GC
274	72.8	33	1	0	2	CC	CC	TT	CC	CC
275	70.4	29	1	2	1	CC	CC	TT	CC	CC
276	74.5	35	1	0	1	AA	CC	TT	TT	GG
277	70.5	28	1	0	1	CA	CC	TT	TC	GC
278	70.8	30	1	0	1	CC	CC	TT	CC	CC
279	72.4	30	1	0	1	CC	CC	TT	TC	GC
281	82.1	27	1	0	1	CA	CC	TT	TC	GC
282	68.8	33	1	0	1	CA	CC	TC	TC	GC
283	79.8	37	1	0	1	CA	CC	TT	TC	GC
284	80.8	34	1	0	1	CC	CC	TT	CC	CC
285	76.8	32	1	2	1	AA	CC	TT	TT	GG
286	79.5	32	1	0	1	CC	CC	TC	CC	CC
287	76.3	27	1	0	1	CA	CC	TT	TC	GC
288	83.5	37	1	0	1	CC	CC	TC	CC	CC
289	74.1	36	1	2	1	CA	CC	TT	TC	GC
290	68.9	20	1	1	1	CC	CC	TC	CC	CC
291	73.7	28	1	0	1	CC	CC	TT	TC	CC
292	70.9	34	1	0	1	CC	CC	TT	CC	CC
293	72.1	29	1	0	1	CC	CC	TT	CC	CC
294	84.5	28	1	0	1	CA	CC	TC	TC	GC
295	67.8	30	1	0	1	CA	CC	TT	TC	GC
296	68.5	28	1	0	1	AA	CT	TT	TT	GG
297	79.1	35	1	0	1	CA	CC	TT	TC	GC
298	71.6	22	1	0	1	CC	CC	TT	CC	CC
299	54.7	19	1	0	1	CA	CC	TT	TC	GC
300	83.8	20	1	0	1	CC	CC	CC	CC	CC
301	70.1	31	1	0	1	CC	CC	TT	CC	CC
302	67.1	16	1	1	1	CA	CC	TT	TC	GC
303	70.6	26	1	1	1	CC	CC	TT	CC	CC
304	82.5	24	1	0	1	CC	CC	TC	CC	CC
305	73.6	31	1	0	1	CC	CC	TT	CC	CC
306	79	31	1	1	1	CA	CC	TT	TC	GC
307	78	31	1	2	1	CA	CC	TT	TC	GC
308	77	20	1	1	1	CC	CC	TT	CC	CC
309	85	38	1	1	1	CA	CC	TT	TC	GC
311	70.8	21	1	0	1	CA	CC	TT	TC	GC
312	73.2	33	1	1	2	CA	CC	TT	TC	GC
313	78.5	34	1	0	1	CA	CC	TT	TT	GC
314	84.5	33	1	0	1	CC	CC	TT	CC	CC
316	75.1	38	1	1	1	CA	CT	TT	TC	GC
317	67.5	32	1	1	1	AA	CC	TT	TT	GC
318	66.5	22	1	0	1	AA	CC	TT	TT	GG
319	78.3	38	1	0	1	AA	CC	TT	TT	GG
320	76.3	44	1	0	1	CC	CC	TT	CC	CC
321	78	37	1	0	1	CC	CC	TT	CC	CC
322	78.8	39	1	2	1	CA	CC	TT	TC	GC
323	78.4	26	1	1	1	CC	CC	TC	CC	CC
324	70.6	29	1	1	1	CC	CC	TC	CC	CC
325	81.7	31	1	1	1	CC	CC	TT	TC	CC
326	55.3	12	1	1	1	CC	CC	TT	TC	CC
327	77.3	18	1	1	1	CC	CC	TT	CC	CC
344	79.8	25	1	0	1	CC	CC	TT	CC	CC
345	73.5	28	1	0	1	CA	CC	TC	TC	GC
347	57.8	25	1	1	1	CC	CC	TT	CC	CC
348	73	20	1	1	1	AA	CC	TT	TT	GG
349	75.7	39	1	1	1	CC	CC	TT	TC	CC
351	76.3	10	1	0	1	CA	CC	TT	TC	GC
352	59.5	31	1	1	1	CA	CT	TT	TT	GC
353	75.3	32	1	0	1	CC	CC	TC	CC	CC
354	74.5	39	1	1	1	CC	CC	TC	CC	CC
355	79.4	20	1	1	1	CC	CT	TC	CC	CC
356	70.2	33	1	1	1	CA	CC	TC	TC	GC
357	76.5	29	1	0	1	CC	CC	TC	CC	CC
358	72.5	30	1	0	1	CA	CC	TC	TC	GC
359	73.1	27	1	1	1	CA	CC	TT	TC	GC
362	49.5	9	1	0	1	CC	CC	TT	CC	CC
363	37.2	8	1	1	1	CA	CC	TT	TC	GC
365	52.4	30	0	0	1	CC	CC	TT	TC	CC
366	52.3	30	0	0	1	CC	CC	TT	CC	CC
367	52.2	34	0	1	1	CC	CC	TC	CC	CC
369	52.5	31	1	1	3	CA	CC	TT	TC	GC
370	53	34	1	1	1	CA	CT	TT	TC	GC
371	42.8	24	1	0	1	CA	CC	TT	TC	GC
372	48.8	3	1	2	1	CA	CC	TT	TC	GC
373	70.1	25	0	1	1	CC	CC	TT	CC	CC
374	72.6	31	0	0	1	CC	CC	TC	CC	CC
375	65.7	25	0	0	1	CC	CC	TC	CC	CC
376	57	33	0	0	1	CA	CT	TT	TC	GC
377	70.3	32	0	0	1	CA	CC	TC	TC	GC
378	72.8	29	0	0	1	CC	CC	TT	CC	CC
379	72.3	25	0	0	1	CC	CC	TC	CC	CC
380	55.4	28	0	0	1	CC	CC	TT	CC	CC
381	67.8	31	0	2	1	CC	CC	TT	CC	CC
382	71.4	28	0	0	1	CA	CC	TT	TC	GC
384	68.5	22	0	0	1	CC	CC	TT	CC	CC
385	67.3	31	0	1	1	CC	CC	TT	CC	CC
386	70.4	25	0	0	1	CA	CC	TT	CC	GC
387	67.1	32	0	2	1	CA	CC	TT	CC	GC
389	63.5	27	0	0	1	CC	CC	TT	CC	CC
390	64.6	28	0	2	1	CC	CT	TT	CC	CC
391	74.5	32	0	1	1	CC	CC	TT	CC	CC
392	53.8	26	0	0	1	CA	CC	TT	TC	GC
393	68.9	30	0	2	1	CA	CC	TT	TC	GC
394	75.7	21	0	2	1	CA	CT	TT	CC	GC
395	76.5	36	0	0	1	CA	CC	TC	TC	GC
396	65.9	20	0	1	1	CA	CC	TT	TC	GC
397	68.8	31	0	0	1	CA	CT	TT	TC	GC
398	66.1	21	0	1	1	CC	CC	TT	CC	CC
399	64.8	29	0	2	1	CA	CC	TT	TC	GC
400	73.7	36	0	0	1	CC	CC	TT	CC	CC
401	54.5	28	0	1	1	CC	CC	TT	TC	CC
402	61.6	34	0	1	1	CC	CC	TT	TC	CC
403	71	22	0	0	1	CA	CC	TT	TC	GC
404	69.3	24	0	1	1	CC	CT	TT	TT	GC
405	56.2	11	0	2	1	CC	CC	TT	CC	CC
406	55.9	16	0	0	1	CC	CT	TT	CC	CC
407	67.4	10	0	0	3	CC	CC	TT	CC	CC
408	68.8	25	0	0	1	CA	CC	TT	TC	GC
410	64.6	20	0	0	1	CA	CC	TT	TC	GC
411	52.1	14	0	1	1	CA	CC	TT	TC	GC
412	58.2	26	0	2	1	CA	CC	TT	TC	GC
413	69.9	33	0	0	1	CC	CT	TT	CC	CC
414	69.9	13	0	0	1	CA	CC	TT	TC	GC
415	66.3	14	0	1	1	CC	CC	TT	TC	CC
416	66.9	12	0	0	1	AA	CC	TT	TC	GG
417	67.1	29	0	0	1	CC	CT	TT	TC	GC
418	57.1	32	0	2	1	CC	CC	TT	TC	CC
419	58.2	25	0	0	1	CA	CT	TT	TC	GC
420	68.7	33	0	0	1	CC	CC	TT	TC	CC
421	74.6	28	0	0	1	CA	CC	TT	TC	GC
422	64.6	27	0	0	1	CC	CC	TC	CC	CC
423	58.9	26	0	2	1	CA	CC	TC	TC	GC
424	52.7	33	0	2	1	CC	CC	TT	CC	CC
425	52.8	30	0	0	1	CC	CT	TT	TC	GC
426	70.3	32	0	0	1	CA	CC	TC	TC	GC
427	57.8	26	0	1	1	CC	CC	TT	CC	CC
428	71.5	30	0	0	1	CC	CC	TC	CC	CC
430	64.2	20	0	0	1	CC	CC	TT	TC	GC
432	73.8	10	0	0	1	CA	CT	TT	TT	GC
433	69.6	20	0	0	1	AA	CC	TT	TT	GG
434	67.1	32	0	0	1	CC	CC	TT	TT	CC
436	72.6	31	0	0	2	CA	CC	TT	TC	GC
437	54.1	34	0	2	1	CA	CC	TT	TT	GG
438	55.6	34	0	1	1	CA	CC	TT	TC	GC
439	62.2	33	0	0	1	CA	CC	TC	TC	GC
440	56.5	29	0	0	1	CA	CC	TT	TC	GC
441	64.8	28	0	0	1	CA	CC	TT	TC	GC
442	67.6	27	0	1	1	CA	CC	TT	TC	GC
444	66.9	30	0	0	1	CC	CC	TT	CC	CC
445	64.8	27	0	0	1	CA	CC	TT	TT	GG
446	71.1	32	0	0	1	CA	CC	TT	TC	GC
447	74.3	31	0	0	1	CC	CC	TT	CC	CC
448	69.1	30	0	1	1	CC	CC	TC	CC	CC
449	61.4	24	0	0	1	CC	CC	TT	TC	CC
450	69.8	29	0	1	1	CA	CC	TT	TC	GC
451	64.8	34	0	0	1	CA	CC	TT	TC	GC
452	69.3	28	0	1	1	CC	CC	TC	CC	CC
453	70.8	30	0	0	1	CC	CC	TC	CC	CC
454	65.1	19	0	0	1	CA	CC	TT	TC	GC
455	84.3	29	0	0	1	CA	CC	TT	TC	GC
456	64	35	0	0	1	AA	CC	TT	TT	GG
458	66.9	34	0	0	1	CA	CC	TT	TC	GC
461	67.4	31	0	0	1	CC	CC	TT	CC	CC
462	56.3	34	0	0	1	CA	CC	TT	TC	GC
463	69.3	33	0	2	1	CA	CC	TC	TC	GC
464	54.6	24	0	2	1	CC	CC	TT	CC	CC
465	61.7	28	0	0	1	AA	CC	TT	TT	GG
466	64.5	28	0	1	1	CC	CC	TT	CC	CC
467	66.5	10	0	2	1	CC	CC	TT	CC	CC
468	65.4	37	0	2	1	CA	CC	TT	CC	GC
469	66.1	25	0	0	1	CC	CC	TT	CC	CC
470	66.2	32	0	0	1	CC	CC	TT	CC	CC
471	67.7	30	0	0	1	CC	CC	TT	TC	CC
472	70.9	8	0	1	1	CC	CC	TT	CC	CC
473	60	17	0	0	1	CC	CT	TT	CC	CC
474	68.4	33	0	1	1	CC	CC	TT	CC	CC
475	52.3	16	0	0	1	CC	CC	TT	CC	CC
477	67.4	35	0	2	2	CC	CC	TT	CC	CC
478	68.8	33	0	2	1	CC	CC	TT	TC	CC
479	65.1	37	0	0	2	CC	CT	TT	TC	CC
480	54.6	27	0	0	1	CC	CC	TT	CC	CC
481	71.3	31	0	0	1	CC	CC	TT	CC	CC
482	64.1	15	0	2	1	CC	CT	TT	CC	CC
483	64	18	0	0	1	CC	CC	TT	CC	CC
484	71.6	31	0	1	1	CC	CC	TT	CC	CC
485	71.1	31	0	1	1	AA	CT	TT	TT	GG
486	68	33	0	2	1	CA	CC	TT	TC	GC
488	65.3	8	0	0	1	CC	CT	TC	CC	CC
489	52.8	12	0	2	1	CC	CC	TT	CC	CC
490	75.5	28	0	2	1	CA	CC	TT	TC	GC
491	73.6	7	0	0	1	CC	CC	TT	CC	CC
492	57.8	31	0	2	1	CA	CC	TC	TC	GC
493	52.3	22	0	2	1	CC	CC	TT	CC	CC
494	59.7	20	0	2	1	CC	CC	TT	CC	CC
495	74.1	36	0	0	1	CA	CC	TT	TC	GC
496	56.6	31	0	0	1	CC	CC	TT	CC	CC
497	71.8	31	0	0	1	CA	CC	TT	TC	GC
498	81	32	0	0	1	CA	CC	TC	TC	GC
499	69.3	4	0	0	1	CA	CC	TT	TC	GC
501	60.8	15	0	0	1	CC	CC	TT	CC	CC
502	71.5	20	0	2	1
503	66.8	18	0	2	1	CA	CC	TT	CC	GC
504	69.5	33	0	0	1	CC	CC	TT	CC	CC
505	74.6	41	0	0	1	CA	CT	TT	TC	GC
506	53.8	28	0	2	3	CA	CC	TT	TC	GC
507	66.6	36	0	2	1	CA	CC	TT	TC	GC
508	63.9	28	0	0	1	CA	CC	TT	TC	GC
509	55.1	26	0	2	1	CC	CC	TT	TC	CC
510	56.3	30	0	1	1	CC	CC	TT	TT	GC
511	59.6	18	0	0	1	CC	CC	TT	TT	GC
512	70.8	35	0	0	1	CA	CC	TT	TC	GC
513	53.6	29	0	2	1	CA	CC	TT	TC	GC
515	68.9	35	0	0	1	CC	CC	TC	CC	CC
517	64.9	32	0	1	1	CA	CC	TT	TC	GC
518	63.8	38	0	1	1	CC	CC	TT	CC	CC
519	66.7	20	0	1	1	CC	CT	TT	TC	GC
520	60.6	28	0	2	1	CA	CC	TT	TC	CC
522	71.8	19	0	1	1	CA	CC	TT	TC	GC
523	65.5	28	0	0	1	CC	CC	TT	CC	CC
524	52.2	8	0	2	1	CA	CC	TT	TC	GC
528	65.4	26	0	0	1	CA	CC	TC	TC	GC
529	55.1	25	0	2	1	CA	CC	TT	TC	GC
530	70	33	0	0	1	CA	CC	TT	TC	GC
531	72.4	16	0	1	1	CC	CC	TT	CC	CC
533	67.8	24	0	0	1	CA	CC	TT	TC	GC
536	69.8	8	0	0	1	CC	CC	TC	TC	CC
537	64.8	15	0	2	1	CA	CT	TT	TC	GC
538	69.6	26	0	0	1	CA	CC	TT	TC	GC
539	67.3	25	0	0	1	CA	CC	TT	TT	GG
559	73.5	23	0	1	1	CA	CC	TT	TC	GC
581	75.4	28	0	0	1	CC	CC	CC	CC	CC
586	61.3	28	0	2	1	CC	TT	TT	CC	CC
587	75.5	48	0	0	1	CC	CC	TT	TC	CC
588	54.4	15	0	0	1	CA	CC	TT	TT	GC
589	53.4	29	0	1	1	AA	CC	TC	TT	GG
590	59.6	18	0	2	1	CA	CC	TT	TC	GC
594	56.3	28	0	0	1	CA	CC	TT	TT	GC
596	68.9	29	0	0	1	CA	CC	TC	TC	GC
599	53.6	24	0	1	1	CA	CC	TT	CC	CC
600	66.9	27	0	0	1	CC	CC	TT	TC	CC
609	54.2	26	0	0	1	CC	CC	TC	CC	CC
610	78.6	23	0	1	1	CC	CC	TT	CC	CC
614	53.8	18	0	0	1	CC	CC	TT	CC	CC
615	56.4	31	0	0	1	CA	CC	TT	TC	GC
616	71.1	31	0	0	1	CA	CT	TT	TC	GG
633	64.5	31	0	0	1	CA	CT	TT	TC	GC
636	62.4	26	0	0	1	CC	CC	TT	TC	CC
638	71.8	34	0	0	1	CA	CC	TT	TC	GC
644	71.4	25	0	2	1	CC	CC	TT	CC	CC
650	73.6	26	0	0	1	CC	CC	CC	CC	CC
661	67.5	27	1	2	1	AA	CC	TT	TT	GG
662	78.9	15	1	0	1	CC	CC	TT	CC	CC
663	76.3	28	1	0	1	CA	CT	TT	TC	GC
664	73.5	35	1	0	1	AA	CC	TT	TT	GG
665	72.8	28	1	0	1	CC	CC	TT	CC	CC
666	69.4	31	1	1	1	CA	CT	TC	TC	GC
667	69.8	36	1	0	1	CC	CC	TT	CC	CC
668	77.2	33	1	2	1	CA	CC	TT	TC	GC
669	82.9	27	1	1	1	CA	CC	TT	TT	GC
670	75.8	24	1	1	1	CC	CC	TC	CC	CC
671	76.8	32	1	2	1	CA	CC	TT	TC	GC
672	86.8	11	1	1	1	CC	CC	TT	TC	CC
673	76	26	1	2	1	CA	CC	TT	TC	GC
674	71.1	27	1	0	1	AA	CC	TT	TT	GG
675	76.2	34	1	1	1	CA	CC	TT	TC	GC
676	75.3	29	1	1	1	CC	CC	TT	CC	CC
677	73.2	30	1	1	1	CA	CC	TT	TC	GC
678	60.1	37	1	1	1	CA	CC	TT	TT	GC
679	75.8	36	1	1	1	CA	CC	TT	TC	GC
681	75.8	5	1	0	3	CC	CC	TT	TT	CC
682	76.8	33	1	0	1	CA	CC	TT	TC	GC
683	85.5	22	1	0	1	CC	CT	TT	CC	CC
685	73.8	26	1	0	1	CA	CC	TT	TC	GC
686	80.8	35	1	0	1	CC	CC	TT	CC	CC
687	66	34	1	1	1	CC	CC	TT	CC	CC
688	69.3	34	1	1	1	CA	CC	TT	TC	GC
689	70.9	29	1	1	1	CC	CC	TT	CC	CC
690	80.3	34	1	1	1	CC	CC	CC	CC	CC
691	71.2	24	1	0	1	CA	CC	TT	TC	GC
693	70.5	28	1	0	1	CA	CC	TT	TC	GC
694	85.3	36	1	0	1	CA	CC	TT	TC	GC
695	81.2	34	1	1	1	CC	CT	TT	CC	CC
696	68.3	30	1	2	1	CA	CC	TT	TC	GC
697	70.1	33	1	2	1	CC	CT	TT	CC	CC
698	73.7	30	1	1	1	CA	CC	TT	TC	GC
699	77.9	29	1	1	1	AA	CC	TT	TT	GG
700	69.4	19	1	0	1	CA	CC	TT	TC	GC
701	69.5	30	1	0	1	CC	CC	TC	CC	CC
702	84.5	45	1	1	1	CC	CC	TT	CC	CC
703	75.8	25	1	2	1	CC	CC	TT	CC	CC
704	66.5	23	1	2	1	CA	CC	TT	TC	GC
705	82.5	40	1	0	1	CA	CC	TT	TC	GC
706	69.6	22	1	1	1	CC	CC	TT	CC	CC
707	55.3	13	1	1	1	CC	CC	TT	TC	CC
708	70.3	10	1	0	1	CA	CC	TT	TC	GC
709	55.8	26	1	2	1	CA	CC	TT	TC	GC
710	61	6	1	0	1	CC	CC	TT	CC	CC
711	86.3	35	1	0	1	CC	CC	TC	CC	CC
712	84.5	29	1	2	1	CC	CC	TT	CC	CC
713	73.6	29	1	0	1	CA	CC	TT	TC	GC
714	69.2	29	1	1	1	CA	CC	TT	TC	GC
715	79.2	17	1	0	1	CC	CC	TT	CC	CC
716	84.3	28	1	1	1	CC	CC	TT	CC	CC
717	48.3	9	1	0	1	CC	CC	TT	CC	CC
718	73.3	25	1	2	1	AA	CC	TT	TT	GG
720	81.1	31	1	0	1	CC	CC	TT	CC	GC
721	75.3	23	1	1	1	CC	CC	TT	CC	CC
722	81.5	38	1	1	1	CA	CC	TC	TC	GG
723	70	3	1	0	1	AA	CC	TT	TT	GG
724	70.8	28	1	0	1	CC	CC	TT	CC	CC
725	76.5	37	1	0	1	CA	CC	TT	TT	GC
726	75	26	1	1	1	CC	CT	TC	CC	CC
727	68.3	34	1	0	1	CC	CC	TT	CC	CC
728	75.4	31	1	1	1	CA	CC	TT	TC	GC
729	74.7	33	1	0	1	CC	CC	TT	CC	CC
730	74.6	28	1	1	1	CC	CT	TT	CC	CC
731	72.4	30	1	0	1	CA	CC	TT	TC	GC
732	59.1	33	1	1	1	CC	CC	TT	CC	CC
733	72.3	39	1	0	1	CA	CC	TT	TC	GC
734	75.3	34	1	1	1	CA	CC	TT	TC	GC
735	81.8	18	1	0	1	CC	CC	TT	CC	CC
736	72.1	35	1	2	1	AA	CC	TT	TT	GG
737	69.9	35	1	1	1	CC	CC	TT	CC	CC
738	85.7	25	1	1	1	AA	CC	TT	TT	GG
739	74	36	1	2	1	CC	CC	TC	CC	CC
740	78.8	28	1	1	1	CA	CC	TT	TC	GC
741	80.5	30	1	1	1	CA	CC	TT	TC	GC
742	56.3	20	1	2	1	CA	CC	TC	TC	GC
743	83.5	25	1	1	1	CC	CC	TC	CC	CC
744	79.5	37	1	0	1	CC	CC	TT	CC	CC
745	75.8	31	1	0	1	CA	CC	TT	TT	GC
746	65.9	12	1	2	1	CC	CC	TT	CC	CC
747	59.6	28	1	1	1	CC	CC	TC	CC	CC
748	70.6	30	1	2	1	CC	CC	TT	CC	CC
749	74.2	30	1	2	1	AA	CC	TT	TT	GG
750	80	22	1	0	1	CA	CC	TT	TC	GC
751	73.8	28	1	1	1	CA	CC	TT	TC	GC
752	67.1	5	1	1	1	AA	CC	TT	TT	GG
753	79.3	36	1	1	1	CA	CC	TC	TC	GC
754	69.8	34	1	0	1	CC	CC	TT	CC	CC
755	70.3	33	1	1	1	CA	CT	TC	TC	GC
756	72.5	36	1	0	1	CA	CC	TT	TC	GC
757	67.5	26	1	0	1	CA	CC	TT	TT	GC
758	56.4	18	1	2	1	CC	CC	TT	CC	CC
759	67.7	34	1	0	1	AA	CT	TT	TT	GG
760	62.6	12	1	2	1	CA	CC	TT	TC	GC
761	79.3	37	1	1	1	CA	CC	TC	TC	GC
763	54.2	33	1	2	1	AA	CC	TT	TT	GG
764	78.5	45	1	1	1	CC	CC	TT	CC	CC
765	79.2	40	1	2	1	CC	CC	TT	CC	CC
766	73.6	15	1	0	1	CA	CC	TC	TC	GC
767	53.9	12	1	1	1	CA	CC	TT	TC	GC
768	73.3	37	1	0	1	CC	CC	TT	CC	CC
769	73.4	18	0	1	1	CA	CC	TT	TC	GC
770	70.9	30	1	0	1	CA	CC	TT	TC	GC
771	74.2	24	1	0	1	CA	CT	TT	TT	GC
772	74	36	1	0	1	AA	CC	TT	TT	GG
773	65.3	37	1	1	1	CC	CT	TC	CC	CC
774	68.6	29	1	1	1	CA	CT	TC	TC	GC
775	76.5	35	1	2	1	AA	CC	TT	TT	GG
776	68.6	27	1	0	1	CA	CC	TT	TC	GG
777	57.4	32	1	0	1	CC	CC	TT	TC	CC
778	74.5	30	1	2	1	CA	CC	TT	TC	GC
779	71.5	30	1	2	1	CA	CC	TT	TC	GC
780	82	23	1	1	1	CA	CC	TT	TC	GC
781	68	34	1	1	1	CA	CC	TT	TC	GC
782	80.5	36	1	2	1	CC	CC	TT	CC	CC
783	75.5	30	1	1	1	CC	CC	TT	TC	CC
784	66.2	32	1	0	1	CC	CC	TT	CC	CC
785	73.5	27	1	2	1	CA	CC	TC	TC	GC
786	76	26	1	0	1	AA	CC	TT	TT	GG
788	73.5	13	1	2	1	CA	CC	TC	TC	GC
789	72.9	28	1	1	1	CC	CC	TT	CC	CC
790	78.7	32	1	2	1	CA	CC	TT	TC	GC
791	74.9	28	1	0	1	CA	CC	TC	TC	GC
792	77.9	20	1	0	1	CA	CC	TC	TC	GC
793	76.3	34	1	1	2	CA	CC	TT	TC	GC
794	72.2	8	1	1	1	CA	CC	TT	TT	GC
795	72.4	28	1	0	1	CC	CC	TT	CC	CC
796	75.5	28	1	0	1	CC	CC	TT	CC	CC
797	69.4	36	1	0	1	AA	CC	TT	TT	GG
798	76.5	25	1	0	1	CC	CC	TT	CC	CC
799	73.2	25	1	0	1	CC	CC	TT	CC	CC
800	79.1	12	1	2	1	CA	CT	TT	TC	GC
801	69.6	36	1	0	1	CC	CC	TT	CC	CC
802	76.4	20	1	0	1	CC	CC	TC	CC	CC
821	68.2	20	1	1	1	CC	CC	TT	TC	CC
822	68.1	31	1	1	1	CA	CC	TT	TC	GC
823	69.3	35	1	1	1	AA	CC	TT	TT	GG
824	66.2	36	1	1	1	AA	CC	TT	TT	GG
825	50.2	31	1	0	1	CA	CC	TT	TC	GC
826	55	21	1	1	1	CA	CC	TT	TC	GC
828	69.4	23	1	0	1	CC	CC	TC	CC	CC
829	44.3	14	1	0	1	CA	CC	TT	TT	GC
830	44.2	29	1	0	1	CC	CC	TT	TC	CC
831	56.3	8	1	0	1	CA	CC	TT	TC	GC
832	72.7	33	1	0	1	CC	CT	TT	CC	CC
833	54.7	20	1	0	1	CC	CC	TT	CC	CC
834	70.2	9	1	0	1	CC	CC	TT	TT	CC
835	73.1	30	1	0	1	CC	CC	TT	CC	CC
836	49.5	10	1	0	1	CC	CC	TC	CC	CC
837	49.3	9	1	0	1	CC	CC	TT	CC	CC
838	83.3	32	1	0	1	AA	CC	TT	TT	GG
839	73.3	23	1	0	1	CC	CC	TT	CC	CC
840	76.7	21	1	0	1	AA	CC	TT	TT	GG
841	72.3	31	1	0	1	CC	CC	TC	CC	CC
842	74.2	29	1	0	1	AA	CC	TT	TC	GG
843	68.7	16	1	0	1	CC	CC	TT	CC	CC
844	58.2	24	1	0	1	CA	CC	TT	TT	GC
845	50.1	24	1	0	1	CC	CC	TT	CC	CC
846	70.6	39	1	0	1	CA	CC	TT	TT	GC
847	74.9	9	1	0	1	CA	CC	TT	TC	GC
848	48.3	24	1	0	1	CC	CC	TT	TC	CC
849	70.1	32	1	0	1	CA	CC	TT	TC	GC
851	69.9	10	1	0	1	CA	CC	TT	TT	GC
852	65.1	37	1	0	3	AA	CC	TT	TT	GG
854	63.9	37	1	0	1	CC	CC	TT	CC	CC
855	69.5	33	1	0	1	CA	CC	TT	CC	GC
856	46.8	30	1	0	1	CC	CC	TC	CC	CC
857	69.6	35	1	0	1	CC	CC	TT	CC	CC
858	68.8	32	1	0	1	AA	CC	TT	TT	GG
859	54.2	23	0	0	1	CA	CC	TT	TC	GC
860	67.9	34	1	0	1	CC	CC	TT	CC	CC
861	69.7	28	1	0	1	CC	CC	TT	CC	CC
862	66.2	34	1	0	1	CA	CC	TT	TC	GC
864	62.7	30	1	0	1	CC	CC	TT	CC	CC
865	43.1	25	1	0	1	CA	CC	TT	TC	GC
867	53.5	30	1	0	1	CA	CC	TT	TC	GC
868	68.1	37	1	0	1	CC	CC	TT	CC	CC
869	69.3	24	1	0	1	CA	CC	TT	TC	GC
872	71.8	34	1	0	1	AA	CC	TT	TT	GG
873	51.8	31	1	0	1	CA	CC	TT	TC	GC
874	65.4	29	1	0	1	CA	CC	TT	TC	GC
875	71.8	31	1	0	1	CC	CC	TT	CC	CC
877	44.1	29	1	1	1	AA	CC	TT	TT	GG
878	65.8	38	1	0	1	CC	CC	TC	CC	CC
879	68.3	30	1	0	1	AA	CC	TT	TT	GG
880	87.1	34	1	0	1	CA	CC	TT	TC	GC
881	66.6	42	1	0	1	AA	CC	TT	TT	GG
882	69.2	34	1	0	1	CA	CC	TT	TC	GC
883	72.2	36	1	0	1	CC	CC	TT	CC	CC
885	58.7	37	1	0	1	CA	CT	TT	TC	GC
886	55.8	7	0	0	1	CC	CC	TT	CC	CC
887	64.8	35	1	0	1	CA	CC	TT	TT	GC
888	68.6	38	1	0	1	CC	CC	TT	TC	CC
889	55.7	32	1	0	1	CC	CC	TT	TC	CC
890	51.6	30	1	0	1	CC	CC	TC	CC	CC
891	35.8	10	1	0	1	CA	CT	TT	TC	GC
892	43.7	11	1	0	1	CA	CC	TT	TT	GC
893	45	27	1	0	1	CC	CT	TT	CC	CC
894	56.7	32	1	0	1	CA	CC	TT	TT	GC
895	79.8	38	1	0	1	CC	CC	TT	CC	CC
896	63.3	23	1	0	1	CA	CC	TT	CC	GC
897	61.5	27	1	0	1	AA	CC	TT	TT	GG
898	66.4	23	1	0	1	CC	CC	TT	TC	CC
899	63.3	10	1	0	3	CC	CC	TC	TC	CC
900	55.7	32	1	0	1	CC	CC	TT	CC	CC
901	59.7	35	1	0	1	CC	CC	TT	CC	CC
902	77.5	28	1	0	1	CC	CC	TT	TC	CC
903	43.8	24	1	0	1	CC	CC	TC	CC	CC
904	61.2	20	0	1	1	CA	CC	TC	TC	GC
905	61.4	13	1	2	1	CC	CC	TT	CC	CC
906	60.8	10	0	0	1	CA	CC	TT	TC	GC
907	60.8	26	1	1	1	CA	CC	TT	TC	GC
908	62.2	13	0	1	1	CA	CC	TT	TC	GC
909	66.9	28	0	2	1	CC	CC	TC	CC	CC
910	61.1	26	0	1	1	CC	CC	TT	CC	CC
911	60.3	34	0	1	1	CC	CC	TT	CC	CC
912	67.8	29	0	2	2	CC	CC	TT	CC	CC
913	82.8	39	0	2	1	CA	CC	TT	TC	GC
914	68.8	35	0	2	1	CA	CC	TT	TC	GC
915	60.7	16	0	0	1	CA	CC	TT	TC	GC
916	55.5	14	1	2	1	CC	CC	TT	CC	CC
917	61.3	33	0	0	1	CC	CC	TT	CC	CC
918	69.8	34	0	2	1	CC	CC	TT	CC	CC
919	68.2	12	1	2	1	CC	CC	TT	CC	CC
920	64.6	36	0	2	2	CC	CC	TC	CC	CC
921	64.6	32	0	2	1	AA	CC	TT	TT	GG
922	67.8	37	0	2	1	AA	CC	TT	TT	GG
923	67.6	39	0	0	1	CC	CC	TC	CC	CC
924	68.2	42	0	0	1	CC	CC	TT	CC	CC
925	63.4	23	0	0	1	CA	CC	TT	TC	GC
926	62.7	36	0	1	1	CC	CC	TC	CC	CC
928	62.2	29	0	2	1	CC	CC	TT	CC	CC
929	62	38	0	2	1	AA	CC	TT	TT	GG
930	62.7	33	0	0	1	CA	CC	TT	TT	GC
931	62	30	0	0	1	CA	CC	TT	TC	GC
932	59.9	32	0	2	1	CC	CC	TT	TC	CC
933	61.2	30	0	0	1	AA	CC	TT	TT	GG
934	63.9	34	0	2	1	CC	CC	TT	TT	CC
936	60.2	27	1	0	1	AA	CC	TT	TT	GG
937	59	15	0	2	1	CC	CC	TT	CC	CC
938	70.8	42	0	0	1	CA	CC	TT	TT	CC
939	67.2	39	0	2	1	CC	CC	TC	CC	CC
940	77	33	0	1	1	CA	CT	TT	TC	GC
941	64.5	35	0	0	1	CC	CC	TT	CC	CC
942	71.9	25	0	2	1	CA	CC	TT	TC	GC
943	60.8	38	0	2	1	CA	CT	TT	CC	GC
944	65.9	13	0	1	1	CA	CC	TT	TC	GC
945	64.2	19	0	2	1	CC	CC	TT	CC	CC
946	71.6	29	0	2	1	CA	CC	TT	TC	GC
947	69.6	27	1	0	1	CA	CC	TT	TC	GC
948	67.4	10	0	0	1	CA	CC	TT	TC	GC
949	67.5	33	0	1	2	CC	CC	TT	TC	CC
950	61.2	12	0	0	1	CC	CT	TT	CC	CC
951	67.7	37	1	0	1	CC	CC	TT	CC	CC
952	62.7	30	0	0	1	CC	CT	TT	CC	CC
953	68.2	35	0	0	1	CA	CC	TT	TC	CC
954	66.5	35	0	2	1	CC	CC	TC	CC	CC
955	60.2	30	1	2	1	AA	CC	TT	TT	GG
956	65.1	16	0	2	1	CC	CC	TT	CC	CC
957	58.7	32	0	0	1	AA	CC	TT	TT	GG
958	63.9	35	0	0	1	CC	CC	TT	TT	CC
959	61.1	13	0	2	1	CA	CC	TT	TC	GC
960	71.1	18	0	1	1	CC	CC	TT	TT	CC
961	63.8	25	0	0	1	CC	CC	TT	CC	CC
962	78.6	32	0	0	1	CA	CC	TT	TC	GC
963	66.1	34	0	0	1	CC	CC	TT	CC	CC
964	68.2	38	0	0	1	CA	CC	TT	TC	GC
965	69.3	35	0	2	1	CC	CC	TT	CC	CC
966	68.3	38	0	1	1	CA	CC	TT	TC	GC
967	67.6	26	1	0	1	CA	CC	TT	TC	GC
968	60.9	36	0	0	1	CC	CC	TC	CC	CC
969	69.7	35	0	0	1	CA	CT	TC	TC	GC
970	65.9	27	0	0	1	CA	CT	TC	TC	GC
971	65.2	40	1	0	1	CA	CC	TT	TT	GC
973	60	33	0	2	1	CC	CC	TT	TC	CC
974	64.8	25	0	0	1	CA	CC	TT	TC	GC
975	63.8	35	0	1	1	CA	CC	TT	TC	GC
976	65.9	35	0	2	1	CA	CC	TT	TC	GC
977	64.7	33	1	0	1	CC	CC	TT	CC	CC
978	63.1	25	0	0	1	CC	CC	TT	CC	CC
979	63.7	25	0	0	1	CC	CC	TT	CC	CC
980	66.2	13	0	2	1	AA	CC	TT	TT	GG
982	60.4	30	0	2	1	CC	CC	TT	CC	CC
983	66	31	0	0	1	CA	CC	TC	TC	GC
984	65.2	25	1	0	1	CA	CC	TC	TC	GC
985	69.2	15	0	0	1	CC	CC	TT	TC	CC
986	63.7	20	0	1	1	CC	CC	TT	CC	CC
987	62.3	25	0	0	1	CA	CT	TT	TC	GC
988	72.6	35	0	2	1	CA	CT	TT	TC	GC
989	60.8	12	0	2	1	CA	CC	TT	TC	GC
990	60.2	25	0	0	1	AA	CC	TT	TT	GG
991	60.1	32	0	0	1	AA	CC	TT	TT	GG
993	60.7	34	0	0	1	AA	CC	TT	TT	GG
994	67.6	10	0	2	1	CA	CC	TT	TC	GC
995	66.7	35	0	2	1	AA	CC	TT	TT	GG
996	62.1	30	0	2	1	CA	CT	TT	TC	GC
997	66.8	12	0	0	1	CC	CC	TT	CC	CC
998	66.7	39	0	2	1	CC	CC	TT	CC	CC
999	68.4	15	0	0	1	CA	CC	TT	TC	GG
1000	65.2	26	0	0	1	AA	CC	TT	TT	GG
1001	66.4	29	0	0	1	CC	CT	TT	CC	CC
1002	83.9	26	0	2	1	CA	CC	TT	TC	GC
1003	67.3	36	0	2	1	CA	CC	TT	TC	GC
1004	64	34	0	2	1	CA	CC	TT	TC	GC
1005	71.9	22	1	0	1	CA	CC	TT	TC	GC
1006	67.5	12	0	1	1	CA	CC	TT	TC	GC
1007	67.5	12	0	0	1	CA	CC	TT	TC	GC
1008	61.2	22	0	0	1	CA	CC	TT	TC	GC
1009	68.7	23	0	2	1	CA	CC	TT	TC	GC
1010	71.6	39	0	0	1	CA	CC	TT	TC	GC
1011	64.5	18	0	2	1	CC	CT	TT	CC	CC
1012	63.6	36	0	1	1	CA	CC	TT	TC	GC
1013	60.2	37	1	0	1	AA	CC	TT	TT	GG
1014	66.7	25	0	2	1	CA	CC	TT	TC	CC
1015	60.4	26	0	0	1	AA	CC	TT	TT	GG
1016	63.9	34	0	2	1	CA	CC	TT	TC	GC
1017	63.8	31	0	0	1	CA	CC	TT	TC	GC
1018	65.6	39	0	0	1	CA	CC	TC	TC	GC
1019	63.5	27	0	2	1	CA	CC	TT	TC	GC
1020	67.2	18	0	1	1	CA	CC	TT	TC	GC
1021	61.2	31	1	1	1	CC	CC	TC	TC	CC
1022	63.2	26	0	0	1	CA	CC	TT	TC	GC
1023	61.2	27	0	0	1	CC	CC	TC	TC	CC
1024	62.5	31	0	2	1	CA	CC	TT	TC	GC
1025	61.1	23	0	1	1	CC	CC	TT	CC	CC
1026	67.3	23	0	0	1	CC	CC	TT	CC	CC
1027	61.2	35	0	0	1	CC	CC	TT	CC	CC
1028	61.2	33	0	0	1	CC	CC	TT	CC	CC
1029	61.6	28	0	2	1	CC	CC	TT	CC	CC
1030	66.7	10	0	0	1	CC	CC	TC	CC	CC
1031	63.9	15	1	2	1	CC	CC	TT	CC	CC
1032	64	25	0	0	1	CA	CC	TT	TT	GC
1033	69	25	1	0	1	CC	CC	TT	CC	CC
1034	61.2	18	0	2	1	CC	CC	TT	CC	CC
1035	70	35	0	2	1	CC	CC	TT	CC	CC
1036	70	15	0	0	1	CC	CC	TT	CC	CC
1037	81.8	23	0	0	1	CA	CC	TT	CC	CC
1038	67.7	35	0	0	1	CA	CC	TT	TC	GC
1039	66.9	26	0	0	1	CA	CC	TT	CC	GC
1040	66	39	0	0	1	CC	CT	TT	CC	CC
1041	61.7	10	0	0	1	CA	CC	TT	TC	CC
1042	68.4	38	0	0	1	CC	CC	TT	CC	CC
1045	62.8	33	0	0	1	CA	CC	TT	TT	GC
1047	58.2	31	0	0	1	CA	CC	TT	TC	GC
1048	59.6	34	0	0	1	CA	CC	TT	TC	GC
1049	60.7	30	0	0	1	CC	CC	TT	TC	GC
1050	62.6	31	0	0	1	CC	CC	TC	CC	CC
1051	70.5	16	0	0	1	CC	CC	TT	CC	CC
1052	68.5	36	0	0	1	CC	CC	TC	CC	CC
1053	70.5	33	0	2	1	CC	CC	TT	CC	CC
1054	68.2	35	1	2	1	AA	CC	TT	TT	CC
1057	81.2	15	0	0	1	CC	CC	TT	CC	CC
1058	60.9	15	0	2	1	CC	CC	TC	CC	CC
1059	66.8	25	0	2	1	CC	CC	TT	CC	CC
1060	68.1	10	0	0	1	AA	CC	TT	TT	GG
1062	60.3	29	0	2	1	CC	CC	TT	CC	CC
1063	65.6	30	0	0	1	CC	CC	TC	CC	CC
1064	63.7	15	1	2	1	CA	CC	TT	TC	GC
1065	71.1	13	0	0	1	CA	CC	TT	TC	GC
1066	70.7	30	0	0	1	AA	CC	TT	TT	GG
1067	68.8	20	0	1	1	CC	CC	TT	CC	CC
1068	60.9	20	0	2	1	CA	CT	TT	TC	GC
1070	64.6	18	0	2	1	CC	CC	TC	CC	CC
1071	76.7	33	0	1	1	CA	CC	TT	TT	GC
1072	67.8	36	0	0	1	CA	CT	TT	TC	GC
1073	69	36	0	0	1	CC	CC	TT	CC	CC
1074	64.2	23	0	0	1	CA	CC	TT	TC	GC
1075	73.7	33	0	0	1	CC	CC	TC	CC	CC
1076	73.6	32	0	0	1	CA	CC	TT	TC	GC
1077	65.9	25	0	1	1	CA	CC	TT	TC	GC
1078	59.3	25	0	0	1	CC	CC	TT	TC	CC
1079	66.8	39	0	0	1	CA	CC	TT	TC	GC
1080	63.1	27	0	1	1	CA	CC	TT	TC	GC
1081	78.6	17	0	0	1	CC	CC	TT	CC	CC
1082	60.7	36	0	0	1	AA	CC	TT	TC	GG
1083	63.9	38	0	0	1	AA	CC	TT	TT	GG
1084	63.7	20	0	0	1	CC	CC	TT	CC	CC
1085	67.2	34	0	0	1	CA	CC	TT	TC	GC
1086	70.7	23	0	0	1	CA	CC	TT	TC	GC
1087	68.6	36	0	0	1	CC	CC	TT	CC	CC
1088	68.6	15	0	0	1	CA	CC	TT	TC	GC
1089	73.2	35	0	0	1	CC	CC	TC	CC	CC
1090	60.9	33	0	2	1	CA	CC	TT	TC	GC
1091	68	35	0	0	1	AA	CC	TT	TT	GG
1092	72.5	35	0	0	1	AA	CC	TT	TT	GG
1093	67.9	36	0	0	1	CC	CC	TC	CC	CC
1094	75.6	28	0	0	1	CC	CC	TC	CC	CC
1096	64.6	28	1	1	1	CC	CC	TC	CC	CC
1097	84.9	39	0	0	1	CC	CC	TC	TC	CC
1098	70.1	33	0	0	1	CA	CC	TT	TC	GC
1099	62.2	14	0	0	1	CC	CC	TT	CC	CC
1100	64.7	12	0	0	1	CC	CC	TT	CC	CC
1101	66.8	31	0	0	1	CC	CC	TT	CC	CC
1102	68.7	22	0	2	1	CA	CC	TT	TC	GC
1103	68	31	0	0	1	CA	CC	TT	TC	GC
1108	62.1	12	0	0	1	CC	CC	TT	CC	CC
1109	76.7	28	0	2	1	CC	CC	TT	CC	CC
1110	57.1	28	0	0	1	CC	CC	TT	CC	CC
1111	59.1	10	0	2	1	CC	CC	TT	CC	CC
1112	56.9	34	0	0	1	CC	CC	TT	CC	CC
1113	73.7	22	0	0	1	CA	CC	TT	TC	GC
1114	65.6	32	0	0	1	CC	CC	TT	TC	CC
1115	65	39	0	0	1	AA	CT	TT	TT	GG
1116	67.6	10	0	0	1	CC	CC	TT	CC	CC
1117	63.6	29	0	2	1	CC	CC	TT	CC	CC
1118	60.1	25	0	2	1	CA	CC	TT	TC	GC
1119	62.3	10	1	0	1	AA	CC	TT	TT	GG
1120	68.7	31	0	2	1	AA	CC	TT	TT	GG
1121	57.9	27	0	2	1	CC	CC	TT	CC	CC
1122	71.5	35	0	0	1	CA	CC	TC	TC	GC
1123	63.4	30	0	0	1	CC	CC	TT	CC	CC
1124	64.1	33	0	0	1	CA	CC	TC	TC	GC
1125	63.2	33	0	1	1	CC	CC	TT	CC	CC
1126	66.3	36	0	0	1	CA	CC	TT	TC	GC
1127	70.6	26	0	0	1	CA	CC	TT	TT	GC
1128	62.7	31	0	1	1	CC	CC	TT	CC	CC
1129	74.7	16	0	0	1	CC	CC	TT	CC	CC
1130	71	14	1	0	1	AA	CC	TT	TT	GG
1131	68.1	32	0	0	1	CC	CC	TT	TC	CC
1132	60.7	36	0	0	1	CA	CC	TT	TC	GC
1133	66	28	0	0	1	CC	CC	TT	CC	CC
1134	62.1	25	0	0	1	CC	CC	TT	CC	CC
1135	60.5	35	0	0	1	CC	CC	CC	CC	CC
1136	70.4	10	0	0	1	CA	CC	TT	TC	GC
1137	67.3	19	0	0	1	CA	CC	TT	CC	GC
1138	65.2	15	0	1	1	CC	CT	TT	CC	CC
1139	64.5	14	0	2	1	AA	CC	TT	TT	GG
1140	71.9	27	1	0	1	CA	CC	TT	TT	GC
1141	68.7	38	1	0	1	CA	CC	TT	TC	GC
1142	66.7	32	0	2	1	CC	CC	TT	CC	CC
1143	65.3	38	0	0	1	CC	CC	TT	CC	CC
1144	75.8	30	0	0	1	CA	CC	TT	TC	GC
1145	82.7	34	1	0	1	CC	CC	TT	CC	CC
1146	62.7	32	0	2	1	CA	CC	TT	TC	GC
1147	70.9	28	0	0	1	CA	CC	TT	TC	GC
1148	62.2	30	0	0	1	CA	CC	TT	TC	GC
1149	61.4	15	0	2	1	CA	CC	TT	TT	GC
1150	63	16	0	0	1	CC	CC	TT	CC	CC
1152	64.6	25	0	0	1	CC	CC	TT	CC	CC
1153	65.7	21	0	0	1	CC	CC	TT	CC	CC
1154	62	34	0	0	1	CA	CC	TT	TC	GC
1155	61.7	18	0	0	1	CA	CC	TC	TC	GC
1156	64.2	27	0	0	1	CA	CC	TT	TC	GC
1157	63.7	30	0	2	1	CC	CC	TT	CC	CC
1158	70.5	34	1	2	1	AA	CC	TT	TT	GG
1159	72.7	35	1	0	1	AA	CC	TT	TT	GG
1161	66.3	29	0	2	1	CC	CT	TT	TC	CC
1162	55.5	15	0	2	1	CA	CC	TT	CC	GG
1163	72.8	27	0	0	1	CC	CC	TT	TC	CC
1164	60.1	25	0	0	1	CA	CC	TC	CC	GC
1165	58.8	30	0	0	1	CC	CC	TT	CC	CC
1166	60.8	35	0	2	1	CC	CC	TT	CC	CC
1167	73.3	17	0	0	1	CA	CC	TT	TC	GC
1168	71.8	28	0	2	1	CA	CC	TT	TC	GC
1169	61.1	18	0	0	1	CC	CC	TT	CC	CC
1170	58.8	32	0	0	1	CA	CC	TT	TC	GC
1171	66.3	32	0	2	1	CC	CC	TT	CC	CC
1172	60.6	15	0	0	1	CC	CC	TT	TC	CC
1173	77.4	28	0	2	1	CA	CC	TT	TC	GC
1174	56.2	20	0	0	1	CC	CC	TT	CC	CC
1175	58.2	17	0	2	1	CC	CC	TT	CC	CC
1176	64.4	10	0	0	1	CA	CC	TT	TC	GC
1177	61	13	0	2	1	CA	CC	TT	TC	GC
1178	62.7	18	0	2	1	CC	CC	TT	CC	CC
1179	63.2	30	0	0	1	CA	CC	TT	TT	GC
1180	69	10	0	0	1	CC	CC	TT	CC	CC
1181	76.3	13	0	0	1	AA	CC	TT	TT	GG
1182	75.7	27	0	0	1	CA	CC	TT	TC	GC
1183	61.2	25	0	2	1
1184	57.9	32	1	1	1
1186	72.9	17	0	1	1	CC	CC	TC	CC	CC
1187	59.8	18	0	1	1
1190	59.4	12	1	1	1	AA	CC	TT	TT	GG
1191	67.5	30	1	0	1	CC	CC	TC	CC	CC
1192	76.1	30	1	2	1	CC	CC	TT	CC	CC
1193	61	17	1	1	1	CA	CC	TT	TC	GC
1194	68.4	30	1	0	1	CC	CC	TC	CC	CC
1198	68.3	13	1	1	1	CC	CC	TT	CC	CC
1199	70.2	18	1	2	2	CA	CC	TT	TC	GC
1200	67.6	34	1	2	1	CA	CC	TT	TC	GC
1201	78.7	23	1	2	1	CA	CC	TT	TT	GC
1202	76	27	1	2	1	AA	CC	TT	TT	GG
1204	69.2	28	1	1	1	CA	CT	TT	TC	GC
1205	65	39	1	1	2	CA	CC	TT	TC	GC
1206	69.5	28	1	1	1	CC	CC	TT	CC	CC
1207	72.4	33	1	1	1	CA	CC	TC	TC	GC
1208	57.4	5	1	0	1	CA	CC	TT	TC	GC
1209	76.3	28	1	0	1	CC	CC	TT	CC	CC
1210	58.2	19	1	1	1	CA	CC	TT	TC	GC
1211	70.3	23	1	2	1	CC	CC	TT	TC	CC
1212	65.4	25	1	0	1	CA	CC	TC	TC	GC
1213	56.2	24	1	1	3	CC	CC	TT	CC	CC
1214	69.3	34	1	1	1	CA	CC	TT	TC	GC
1215	56.9	10	1	1	1	CC	CC	TT	CC	CC
1216	73.2	28	1	2	1	CA	CC	TC	TC	GC
1217	74.4	17	1	1	1	CA	CC	TT	TC	GC
1218	80.1	25	1	1	1	CA	CT	TT	TC	GC
1219	69.7	28	1	2	1	CA	CC	TT	TC	GC
1220	71.8	27	1	2	1	AA	CC	TT	TT	GG
1221	56	33	1	1	1	AA	CC	TT	TT	GG
1222	58.5	15	1	1	1	CC	CC	TT	CC	CC
1223	58.9	4	1	1	1	CA	CC	TT	TC	GC
1224	54.4	32	1	2	1	CA	CC	TT	TC	GC
1225	56.2	6	1	0	1	CC	CC	TT	CC	CC
1226	54.2	4	1	0	1	CC	CC	TC	CC	CC
1227	40.4	13	1	1	1	CC	CC	TT	CC	CC
1228	44.4	26	1	1	1	CC	CC	TT	CC	CC
1229	51.6	13	1	1	1	CC	CC	TT	CC	CC
1230	49.4	7	1	2	1	CC	CC	TT	CC	CC
1231	54.7	14	0	2	1	CA	CC	TT	TC	GC
1232	56	6	1	2	1	CC	CC	TT	CC	CC
1233	54.2	33	1	0	1	CC	CC	TT	CC	CC
1234	45.4	10	1	0	1	CC	CC	TT	CC	CC
1235	52.6	33	0	2	1	CA	CC	TT	TC	GC
1236	52.2	30	1	2	1	CC	CC	TT	CC	CC
1237	52.6	11	1	0	1	CA	CC	TC	TC	GC
1238	58.1	8	1	1	2	CC	CC	TT	CC	CC
1240	53.5	34	0	1	1	CC	CC	TT	CC	CC
1241	53.4	36	1	1	2	CC	CC	TT	CC	CC
1242	46.3	15	1	1	1	AA	CC	TT	TT	GG
1243	54.7	3	1	2	1	CA	CC	TT	TC	GC
1244	49.6	8	1	2	1	CA	CC	TT	TC	GC
1245	53.6	20	0	0	1	CC	CT	TT	CC	CC
1247	55.6	35	1	1	1	CA	CC	TT	TC	GC
1248	50.1	32	1	2	2	CA	CC	TT	TC	GC
1251	54.8	37	1	1	2	CC	CC	TT	CC	CC
1252	55.7	38	1	1	1
1253	53.4	33	1	0	2	CA	CT	TT	TC	GC
1255	53.2	30	1	0	1	CA	CC	TT	TC	GC
1256	56.4	38	0	1	1	CC	CC	TT	CC	CC
1257	55	23	0	0	1	CC	CT	TT	CC	CC
1258	54.8	7	1	1	1	CA	CC	TC	TC	GC
1260	54.3	29	1	0	1	CA	CC	TT	TT	GC
1261	53.7	33	1	1	1	CC	CC	TT	CC	CC
1262	55.7	8	1	0	1	CA	CC	TT	TC	GC
1263	55.3	29	0	1	1	CC	CC	TT	CC	CC
1264	55.1	27	0	1	1	CC	CC	TT	CC	CC
1265	55.6	14	1	1	3	CC	CC	TT	CC	CC
1266	48.7	10	1	1	1	CC	CC	TT	CC	CC
1267	55.4	10	1	1	1	CA	CC	TT	TC	GC
1268	55.1	10	1	2	1	CA	CC	TT	TC	GC
1269	60	32	1	1	1	CA	CT	TT	TC	GC
1270	50.7	26	1	0	1	CA	CC	TT	TC	GC
1271	55.6	26	1	1	1	CA	CC	TT	CC	CC
1272	54.8	29	0	0	1	CC	CC	TT	CC	CC
1273	55.1	29	0	2	1	CA	CC	TT	TC	GC
1274	55	28	0	1	1	CA	CT	TT	TC	GC
1275	54.1	30	1	1	1	CA	CC	TT	TC	GC
1277	49.9	30	1	1	2	CC	CC	TT	TC	CC
1278	55.3	29	0	2	1	CC	CC	TC	CC	CC
1279	50.6	11	1	2	1	CA	CC	TT	TC	GC
1280	55	33	1	2	1	CA	CT	TT	TC	GC
1281	43.6	22	1	0	1	CC	CC	TT	CC	CC
1282	53.8	36	0	1	2	CA	CC	TT	TC	GC
1283	51.3	30	1	2	1	CA	CC	TT	TC	GC
1284	45.7	28	1	1	1	CA	CC	TT	TC	GC
1285	52	32	0	0	1	CA	CC	TT	TC	GC
1286	55.2	24	1	2	1	CC	CC	TC	TC	CC
1288	45.2	25	1	0	1	CC	CC	TT	TC	CC
1289	52.6	32	0	2	1	CC	CC	TC	CC	CC
1290	43.7	20	1	2	1	CA	CT	TT	TC	GC
1293	50.6	30	1	2	1	CA	CT	TT	TC	GC
1294	51.2	3	1	0	1	CC	CT	TT	CC	CC
1295	55	30	0	2	1	CC	CC	TT	TC	CC
1296	45	10	1	0	1	CC	CC	CC	CC	CC
1297	51.8	35	1	2	1	CA	CC	TT	TC	GC
1298	53.2	33	1	1	1	CA	CC	TT	TC	GC
1299	55.4	21	1	1	1	CC	CC	TT	CC	CC
1300	53.8	14	1	0	2	CA	CC	TT	TC	GC
1303	50.9	30	1	2	1	CA	CC	TT	TT	GC
1304	52.6	23	0	1	1	CA	CC	TT	TC	GC
1306	52.1	32	1	1	1	CA	CC	TT	TT	GC
1307	52.4	30	1	0	1	CA	CC	TT	TC	GC
1308	51.1	32	1	1	1	CC	CC	TT	CC	CC
1310	53.7	38	0	2	1	CA	CC	TT	TC	GC
1311	55.3	37	1	0	1	CA	CT	TT	TC	GC
1312	55.2	38	0	1	1	CC	CC	TC	TC	CC
1314	51.6	32	1	1	1	AA	CC	TT	TT	GG
1316	52.6	33	1	2	3	CA	CC	TT	CC	CC
1317	51.3	33	1	2	1	CA	CC	TT	TC	GC
1318	53.5	36	1	0	1	CC	CC	TC	CC	CC
1323	58.3	27	0	2	1	CA	CC	TT	TC	GC
1327	50.9	28	1	2	3	CC	CT	TT	CC	CC
1328	52	31	0	2	1	CC	CC	TT	CC	CC
1329	52.1	32	1	2	1	CC	CC	TT	CC	CC
1330	49.1	30	1	2	1	CA	CC	TT	TC	GC
1331	54.7	36	1	1	1	CA	CC	TT	TC	GC
1332	51.6	28	1	2	1	CA	CC	TT	TC	GC
1333	36	19	1	1	1	CA	CC	TT	TT	GC
1334	42.2	20	1	1	1	AA	CC	TT	TT	GG
1335	56.3	33	0	2	1	CC	CC	TT	CC	CC
1336	50.3	27	1	2	1	CC	CC	TT	CC	CC
1337	52.2	28	1	1	1	CA	CC	TT	TC	GC
1338	54.8	15	1	2	3	AA	CC	TT	TT	GG
1339	56.3	32	1	0	1	CC	CC	TT	CC	CC
1341	55.4	38	1	2	2	CA	CC	TT	TT	GC
1342	54.8	31	1	0	1	CA	CC	TC	TC	GC
1343	54.8	31	0	1	1	CA	CC	TT	TC	GC
1344	55	23	0	1	1	CC	CC	TC	TC	CC
1345	55.2	35	1	1	1	CC	CC	TT	TC	CC
1346	55.2	33	0	1	2	CC	CC	TT	CC	CC
1347	55	32	0	0	1	CC	CT	TT	CC	CC
1349	51.2	6	1	2	1	CA	CT	TT	CC	CC
1350	52	30	1	1	1	CA	CC	TT	TC	GC
1351	53.4	33	1	2	1	CA	CC	TT	TC	GC
1352	51.6	34	1	0	1	AA	CC	TC	TC	GC
1353	54.8	36	0	2	1	AA	CC	TC	TC	GC
1357	55.1	11	1	2	1	CA	CC	TT	TC	GC
1359	45.6	27	1	1	1	CC	CC	TC	CC	CC
1360	51.3	30	1	2	1	CC	CC	TT	CC	CC
1361	50.6	33	1	1	1	CC	CC	TT	CC	CC
1363	45.6	29	1	1	1	CC	CC	TT	CC	CC
1364	53.2	31	1	1	1	CA	CC	TT	TC	GC
1365	57.7	35	0	1	1	CC	CC	TT	CC	CC
1366	48.4	30	1	0	1	CC	CC	TC	CC	CC
1367	51.6	33	1	2	1	CC	CC	TT	TC	CC
1368	51.6	3	1	2	1	CC	CC	TC	CC	CC
1371	55.2	21	0	1	1	AA	CC	TT	TT	GG
1372	55.1	13	1	1	1	CC	CC	TT	CC	CC
1373	51.6	17	1	1	1	CC	CC	TC	CC	CC
1374	54.1	32	1	2	1	CC	CC	TT	CC	CC
1375	52.6	31	1	1	1	CA	CC	TT	TC	GC
1376	54	32	1	2	2	CA	CC	TC	TC	GC
1377	50.7	32	1	0	1	CC	CC	TT	CC	CC
1378	50.6	5	1	0	1	CC	CC	TT	CC	CC
1379	80.1	38	0	0	1	CC	CC	TT	CC	CC
1380	76	26	0	2	1	CC	CC	TT	TC	CC
1381	86.8	30	0	0	1	CC	CC	TC	CC	CC
1382	80.3	32	0	0	1	AA	CC	TT	TT	GG
1383	76.2	36	0	1	1	CC	CC	TT	CC	CC
1384	64.6	35	0	0	1	CA	CC	TT	TC	GC
1385	73	36	0	0	1	CA	CC	TT	TC	GC
1386	71.8	18	0	2	1	AA	CC	TT	TT	GG
1387	59	33	0	1	1	CC	CT	TT	CC	CC
1389	69.6	23	0	1	3	CC	CC	TC	CC	CC
1390	76	23	0	0	1	CA	CC	TT	TC	GC
1391	74.5	16	0	0	1	AA	CC	TT	TT	GG
1392	77.7	35	0	0	1	CA	CC	TT	TC	GC
1393	68	27	0	2	1	CA	CC	TT	TC	GC
1394	75.3	11	0	0	1	CA	CC	TT	TC	GC
1395	75.2	29	0	2	1	CC	CT	TT	TC	GC
1396	67.8	22	0	2	1	CA	CC	TT	TC	GC
1397	78.6	30	0	1	1	CA	CC	TT	TC	GC
1398	77.2	13	0	0	1	AA	CC	TT	TT	GG
1399	76.7	32	0	0	1	CA	CT	TT	TC	GC
1400	89.4	32	0	0	1	CC	CC	TT	TC	GC
1401	71.3	29	0	2	1	AA	CC	TT	TT	GG
1402	66.4	27	0	1	1	CC	CC	TT	CC	CC
1404	86.3	47	1	1	1	CC	CC	TC	CC	CC
1405	68	37	0	2	1	CA	CC	TT	TT	GC
1406	62.8	29	0	0	1
1407	82.3	31	0	2	1	CC	CC	TT	CC	CC
1408	80.8	41	0	1	1	CC	CC	TC	CC	CC
1409	61.4	38	0	0	1	CA	CC	TT	TC	GC
1410	80.4	37	0	2	1	CA	CC	TT	TC	GC
1411	57.3	18	0	1	1	CA	CC	TT	TC	GC
1412	83.6	22	1	1	1	CA	CC	TT	TC	GC
1413	67	22	0	1	1	CA	TT	TT	TC	GC
1414	65.7	29	1	1	1	CC	CC	TT	TC	CC
1415	79.6	34	0	0	1	CC	CC	CC	CC	CC
1416	69.8	20	0	1	3	CA	CC	TT	TC	GC
1417	71.8	20	0	0	1
1418	60.4	36	0	0	1	CC	CC	TC	CC	CC
1419	64.5	36	0	1	1	AA	CC	TT	TT	GG
1420	64.2	17	0	1	1	CC	CC	TT	CC	CC
1421	68.8	22	0	2	1	CA	CC	TT	TC	GC
1422	95.6	25	0	2	1	CA	CC	TT	TC	GC
1423	59.9	28	0	2	1	CC	CC	TT	CC	CC
1424	82.2	30	0	1	1	CA	CC	TT	TC	GC
1425	85.5	35	0	1	1	CA	CT	TT	TC	GC
1426	69.8	27	0	0	1	AA	CC	TT	TT	GG
1427	82.6	36	0	0	1	CA	CC	TT	TC	GC
1428	63.3	35	0	1	1	CC	CC	TT	CC	CC
1429	58.3	28	1	2	1	CC	CC	TT	CC	CC
1430	66.3	33	0	2	3	CC	CC	TT	CC	CC
1431	81.2	32	1	0	1	CC	CC	TT	CC	CC
1432	76.7	44	0	1	1	CC	CC	TT	CC	CC
1433	75.1	35	1	2	1	CC	CC	TT	CC	CC
1434	80.9	32	0	1	1	CC	CC	TT	CC	CC
1435	68.8	27	0	0	1	CC	CC	TC	CC	CC
1436	88.5	25	0	1	1	CC	CC	TT	CC	CC
1437	83.8	26	1	1	1	CA	CT	TT	TC	GC
1438	76.2	33	1	1	1	CC	CC	TC	CC	CC
1439	75.1	16	1	1	1	CC	CC	TT	CC	CC
1440	88.3	24	1	2	1	CA	CC	TT	Undeterm	GC
1441	76.4	35	1	1	1	CC	CC	TC	CC	CC
1442	77.8	30	1	1	1	CA	CC	TT	TC	GC
1443	78.4	21	1	1	1	CA	CC	TT	TC	GC
1444	76.7	18	1	0	1	CC	CT	TT	TC	CC
1445	75.2	35	1	0	3	CA	CC	TT	TC	GC
1446	64.3	29	1	0	1	AA	CC	TT	TT	GG
1447	86.7	23	1	0	1	CA	CC	TT	TT	GC
1448	75	37	0	0	1	CA	CC	TT	TC	GC
1449	60	10	1	2	1	CC	CC	TT	CC	CC
1450	82.4	28	1	2	1	CC	CC	TT	CC	CC
1451	75.7	22	1	2	1
1453	77.8	33	1	0	1	CA	CC	TT	TC	GC
1455	81	36	1	0	1	CA	CC	TT	TC	GC
1456	85.9	27	1	2	1	CA	CC	TT	TC	GC
1457	62.7	27	0	0	1	CA	CC	TT	TC	GC
1459	80.8	27	1	0	1	AA	CT	TT	TT	GG
1460	85.8	43	1	1	1	CC	CT	TT	TC	CC
1461	86.2	26	1	1	1	CC	CC	TT	CC	CC
1462	66.8	26	1	1	1	CA	CC	TT	TC	GC
1463	79.8	23	1	0	1	CC	CC	TT	CC	CC
1464	87.8	22	0	1	1	CA	CC	TT	TC	GC
1465	84.5	33	1	0	3	CA	CC	TT	TT	GC
1466	75.9	32	0	2	1	CA	CC	TT	TC	GC
1467	86.8	18	1	0	1	CA	CT	TT	TC	GC
1468	82.6	27	1	1	1	CC	CC	TT	CC	CC
1469	78.6	33	1	2	1	CC	CC	TC	TC	CC
1470	76.1	37	1	0	1	CC	CC	TT	CC	CC
1471	65.5	30	1	0	1	AA	CC	TT	TT	GG
1472	82	31	0	0	1	CA	CT	TT	TC	GC
1473	81.8	28	0	2	1	CA	CC	TT	TC	GC
1474	58.5	28	0	0	1	CA	CC	TT	TC	GC
1475	72.5	33	0	0	1	CA	CC	TT	TC	GC
1476	64.4	17	0	1	1	CA	CC	TT	TC	GC
1477	75.7	37	0	0	2	CA	CT	TT	TC	GC
1478	58.1	19	0	1	1	CC	CC	TC	CC	CC
1479	81.8	31	0	2	1	CC	CC	TT	TC	GC
1480	76	33	0	2	1	CC	CC	TT	CC	CC
1481	58.6	34	0	0	1	CA	CC	TC	CC	GC
1482	65.3	33	0	2	1	CC	CC	TT	CC	CC
1483	84.3	30	0	0	1	CC	CC	TT	CC	CC
1484	68.2	24	0	1	1	CC	CT	TT	CC	CC
1485	83.9	37	0	0	1	CA	CC	TT	TC	GC
1486	69.8	27	0	2	3	CC	CC	TC	CC	CC
1487	79.5	35	1	2	1	CA	CC	TT	TC	GC
1488	53.2	29	0	2	1	CC	CC	TT	CC	CC
1489	54.4	18	0	0	1	CA	CC	TT	TC	GC
1490	80.8	21	0	0	1	CC	CC	TT	TC	GC
1491	52.3	29	0	0	1	CC	CC	TT	CC	CC
1493	55	17	0	0	1	CC	CC	TT	TC	CC
1495	62.3	30	0	1	3	CC	CC	TT	CC	CC
1496	55.1	28	0	0	3	CA	CC	TT	TC	GC
1497	61.8	29	0	0	1	CC	CC	TC	TC	CC
1499	77.9	37	0	1	1	CC	CC	TC	CC	CC
1500	53.2	29	0	1	3	CA	CC	TT	TC	GC
1501	52.3	29	0	0	1	CC	CC	TT	TC	CC
1502	54.4	29	0	1	3	CA	CC	TT	TC	GC
1503	61.3	28	0	2	1	AA	CC	TT	TT	GG
1504	68.6	23	0	1	1	CA	CC	TT	TC	GC
1505	64.3	32	0	2	1	CA	CC	TT	TC	GC
1506	66.8	20	0	2	1	CC	CC	TT	TC	CC
1507	61.2	28	0	0	1	CC	CC	TC	CC	CC
1508	77.3	37	0	0	1	CC	CC	TT	CC	CC
1509	77.8	20	0	0	1	CA	CC	TT	TC	GC
1510	65.3	25	0	1	1	CA	CC	TT	TC	GC
1511	83.2	26	0	0	1	CA	CC	TT	TC	GC
1512	64.5	30	0	0	1	CC	CC	TT	CC	CC
1513	77.6	31	0	2	1	CA	CT	TT	TC	GC
1514	63.3	34	0	0	1	CA	CC	TT	TC	GC
1515	80.9	20	0	2	1	CC	CC	TC	CC	CC
1516	82.7	26	0	1	1	CC	CT	TC	TC	GC
1517	84.2	35	0	1	1	CA	CC	TT	TC	GC
1518	66.6	25	0	0	1	CC	CC	TT	CC	CC
1519	64.8	20	0	1	1	CC	CC	TC	CC	CC
1520	62.3	14	0	0	1	CC	CC	TT	TC	CC
1521	64.8	27	0	0	1	AA	CT	TT	TT	GG
1523	59.1	29	0	2	1	AA	CC	TT	TT	GG
1524	55.3	28	0	2	1	CA	CC	TC	TC	GC
1525	64.6	16	0	2	1	CC	CC	TT	CC	CC
1527	64.8	30	0	0	1	CC	CC	TT	CC	CC
1528	60	26	0	0	1	AA	CC	TT	TT	GG
1529	62	28	0	0	1	CA	CC	TT	TC	GC
1530	82.5	33	0	0	1	CA	CC	TT	TC	GC
1531	79	34	0	2	1	CA	CC	TT	TT	GC
1533	83	31	0	0	1	CC	CC	TT	TC	CC
1534	66.8	28	0	2	1	CC	CC	TT	CC	CC
1535	80.6	32	0	2	1	CC	CC	TT	CC	CC
1536	66.8	24	0	0	1	CA	CC	TT	TC	GC
1537	69.2	20	1	2	1	CC	CC	TC	CC	CC
1538	76.2	41	0	0	1	CA	CC	TT	TC	GC
1539	82.6	21	0	0	1	CA	CT	TT	CC	CC
1540	79.9	26	1	1	1	CA	CC	TC	TC	GC
1541	79.3	31	1	1	1	CA	CT	TT	TC	GC
1542	76.3	12	1	0	1	CC	CT	TT	TC	GC
1543	69	22	1	1	1	CC	CC	TT	CC	CC
1544	70.2	22	0	2	1	CA	CC	TT	TC	GC
1545	81.9	34	0	0	1	CC	CT	TC	CC	CC
1546	74.7	30	0	2	1	AA	CC	TT	TT	GG
1547	77.3	34	1	0	1	CA	CC	TT	TC	GC
1548	79.9	36	1	1	1	CA	CC	TT	TC	GC
1549	65.6	36	0	2	1	AA	CC	TT	TT	GG
1550	72.1	25	1	0	1	CC	CC	TT	TC	CC
1552	52.7	26	0	2	1	CC	CC	TT	TC	CC
1553	72.2	23	1	2	1	CA	CC	TT	TT	GG
1554	62.9	32	1	2	2	CA	CC	TT	TC	GC
1555	61.9	31	0	2	1	CC	CC	TT	CC	CC
1556	82.2	40	1	0	1	CC	CC	TT	CC	CC
1557	76.9	20	0	2	1	CA	CC	TT	TC	GC
1558	91.1	28	1	0	1	CA	CC	TT	TC	GC
1559	78.3	7	1	2	1	CC	CC	TT	CC	CC
1560	77.3	33	1	1	1	CA	CC	TT	TC	GC
1561	77.2	22	0	2	1	CC	CT	TT	TC	CC
1562	82.3	39	0	0	1	CA	CC	TC	TC	GC
1563	72.9	23	0	1	1	CC	CC	TT	CC	CC
1565	66.9	23	0	1	1	CC	CC	TC	CC	CC
1567	58	30	0	1	1	CA	CC	TT	TC	GC
1568	81	33	1	2	1	CA	CC	TT	TC	GC
1569	77.5	33	1	1	1	AA	CC	TT	TT	GG
1570	79.5	32	1	0	1	CA	CC	TT	TC	GC
1571	73.2	23	1	2	1	CC	CC	TT	CC	CC
1572	53.6	26	0	0	2	CA	CC	TT	CC	CC
1573	82	28	1	0	1	CC	CC	TT	TC	GC
1574	74.8	37	1	0	1	CC	CC	TT	CC	CC
1575	73.3	20	0	0	1	CC	CC	TT	CC	CC
1577	84.8	33	0	0	1	AA	CC	TT	TT	GG
1578	83.5	31	1	2	1	CA	CC	TC	TC	GC
1579	72.3	25	0	2	1	CA	CC	TT	TT	GC
1580	77	30	1	0	1	CC	CT	TT	CC	CC
1581	74.5	22	1	1	2	AA	CC	TT	TT	GG
1582	74.9	35	1	2	1	CA	CC	TT	TC	GC
1583	75.8	33	0	2	1	CC	CC	TT	CC	CC
1584	63.4	36	0	1	1	CC	CC	TT	TC	CC
1585	82.8	14	1	0	1	AA	CC	TT	TT	GG
1586	63.3	30	1	1	1	CC	CC	TT	CC	CC
1587	82.8	27	0	2	1	CC	CC	TC	CC	CC
1589	67.3	27	1	1	1	CA	CC	TT	TC	GC
1590	65.1	19	0	0	1	CA	CC	TT	TC	GC
1591	61.4	15	1	1	1	AA	CC	TT	TT	GG
1592	59.8	34	1	2	1	CC	CC	TT	CC	CC
1593	75.6	23	1	0	1	CC	CC	TT	CC	CC
1594	73.8	23	1	0	1	CC	CC	TC	CC	CC
1595	62	34	0	2	1	CC	CC	TT	CC	CC
1596	59.8	31	1	0	1	CA	CC	TT	TT	GC
1597	74.2	22	0	2	2	CC	CC	TT	CC	CC
1598	82.2	33	0	0	1	CC	CC	TT	CC	CC
1599	84.2	41	0	0	1	CA	CC	TT	TT	GC
1600	77.7	38	0	0	1	CC	CC	TT	CC	CC
1601	66.9	18	0	2	1	CA	CC	TT	TC	GC
1602	79.6	34	1	0	1	CC	CT	TC	CC	CC
1603	67	30	0	0	1	CA	CT	TT	TC	GC
1604	59.3	35	0	1	1	CA	CC	TT	TC	GC
1605	79.8	30	1	0	1	CC	CC	TT	CC	CC
1606	67.8	20	0	1	1	CC	CC	TT	CC	CC
1607	77.2	35	0	2	1	AA	CC	TT	TT	GG
1608	57.8	18	0	2	3	CC	CC	TT	CC	CC
1609	71.2	27	1	1	1	CA	CC	TT	TC	GC
1610	87.9	31	0	0	1	CC	CC	TC	CC	CC
1611	67	17	0	2	1	CC	CC	TT	CC	CC
1612	81.4	29	0	1	3	CC	CC	TT	CC	CC
1613	78.9	38	0	2	1	CC	CC	TT	CC	CC
1614	78.8	36	0	0	1	CC	CC	TT	CC	CC
1615	75.9	38	1	0	1	CA	CC	TT	TT	GC
1616	78.8	33	0	2	1	CC	CC	TC	CC	CC
1617	58.5	33	0	2	1	CA	CC	TT	TC	GC
1618	80.4	41	1	2	1	CA	CT	TT	TC	GC
1620	58.4	35	0	1	3	CA	CC	TT	TC	GC
1621	58.7	21	0	1	1	CC	CT	TC	CC	CC
1622	57.9	24	0	1	1	CA	CC	TT	TT	GG
1623	77.5	22	0	1	1	AA	CC	TT	TT	GG
1624	63.8	31	1	0	1	CA	CC	TT	TT	GC
1626	78.8	32	0	2	1	CA	CC	TT	TC	GC
1627	78.1	33	0	0	1	CC	CC	CC	CC	CC
1628	68.8	24	0	2	1	CC	CC	CC	CC	CC
1629	64.5	32	0	2	1	CA	CC	TT	TC	GC
1630	76.9	34	0	1	1	CC	CC	TT	CC	CC
1631	78	40	0	0	1	CA	CC	TT	TC	GC
1632	67.2	24	0	2	1	CA	CC	TC	TC	GC
1633	82.3	31	1	0	1	CA	CT	TC	TC	GC
1635	78.7	26	0	0	1	CA	CC	TT	TT	GG
1636	81.8	30	0	2	1	CA	CC	TT	TC	GC
1637	58.1	22	0	1	1	CA	CC	TT	TC	GC
1638	82.7	30	1	2	1	CA	CC	TT	TC	GC
1640	78.3	41	0	2	1	CA	CT	TC	TC	GC
1641	80	34	0	2	3	CA	CT	TT	TT	GG
1642	67.6	19	0	0	1	CC	CC	TT	CC	CC
1643	77.2	34	1	1	1	AA	CC	TT	TT	GG
1647	73.4	35	0	0	1	CC	CC	TT	TC	CC
1648	55.3	20	0	0	3	CC	CC	TT	CC	CC
1650	78.3	34	1	2	1	CA	CC	TT	TC	GC
1652	77.4	36	0	0	1	CC	CC	TT	CC	CC
1653	56.5	31	0	2	1	CC	CC	TT	CC	CC
1654	73.8	36	0	0	1	CC	CC	TT	CC	CC
1655	81.2	39	0	0	1	CA	CC	TT	TC	GC
1656	57.8	31	0	2	1	CA	CC	TC	TC	GC
1657	81.5	31	0	0	1	CC	CC	TC	CC	CC
1659	79.5	41	0	0	1	CC	CT	TT	CC	CC
1661	58.1	13	0	1	1	CA	CC	TT	TC	GC
1662	76.4	28	1	2	1	CC	CC	TT	CC	CC
1663	57.8	16	0	0	1	CC	CC	TC	CC	CC
1664	81.2	30	0	2	1	CC	CC	TT	CC	CC
1665	59.3	28	0	0	1	AA	CC	TT	TT	GG
1667	78.8	36	0	0	1	CC	CC	TC	CC	CC
1668	74.8	40	1	0	1	CA	CC	TT	TT	GC
1669	53.3	22	0	1	1	CC	CC	TT	CC	CC
1671	55.3	31	0	1	1	CC	CC	TC	CC	CC
1672	52.9	26	0	1	1	CC	CC	TT	CC	CC
1673	69.2	27	0	2	1	CA	CC	TT	TC	GC
1674	72.7	29	0	0	3	CA	CC	TT	TC	GC
1675	86.5	32	1	2	1	CC	CC	TT	CC	CC
1676	52.5	26	0	0	3	CA	CC	TT	TC	GC
1677	70.8	29	0	2	1	CA	CC	TT	TC	GC
1678	80.6	28	0	0	1	CC	CC	TT	CC	CC
1681	78.1	34	0	1	1	CA	CC	TT	TC	GC
1682	58.2	28	0	0	1	CC	CC	TT	CC	CC
1683	52.7	24	0	2	1	CA	CT	TT	TC	GC
1684	63.3	34	0	2	1	CC	CC	TT	CC	CC
1685	65.1	32	0	0	1	CA	CC	TT	TC	GC
1686	76.6	40	1	2	1	CA	CC	TC	CC	GC
1689	72.3	38	0	0	1	CA	CC	TT	TC	GC
1690	78.5	43	0	0	1	CC	CC	TT	CC	CC
1691	86.6	27	0	0	2	CA	CC	TT	TC	GC
1692	78.9	36	0	0	1	CC	CC	TT	CC	CC
1693	81.3	16	0	2	1	CA	CC	TT	TT	GC
1694	73.8	30	0	0	3	CA	CC	TT	TC	GC
1695	79.6	20	0	2	2	CA	CC	TT	TC	GC
1697	82.7	30	0	1	1	CA	CC	TC	TC	GC
1698	80.8	37	1	2	1	CC	CT	TT	TC	CC
1699	74.3	37	1	1	3	CA	CC	TT	CC	CC
1700	65.3	24	0	2	1	CA	CC	TT	TC	GC
1701	82.2	30	0	0	1	CA	CC	TT	TC	GC
1702	80.8	34	1	1	1	AA	CC	TT	TT	GG
1703	79.9	30	1	0	1	CA	CC	TT	TC	GC
1704	81.1	33	0	0	1	CC	CC	TT	CC	CC
1705	71.3	27	0	2	1	CC	CT	TT	CC	CC
1706	75.8	32	0	0	1	CA	CC	TT	CC	GC
1707	71.1	25	0	2	1	CA	CC	TC	TC	GC
1708	68.8	19	0	0	3	CA	CT	TT	TC	GC
1709	71.3	24	0	1	1	CA	CC	TT	TC	GC
1711	78.5	39	0	2	1	AA	CC	TT	TT	GG
1712	75	34	0	1	3	CC	CC	TC	CC	CC
1713	78.1	35	0	0	1	AA	CC	TT	TT	GG
1714	74.5	38	0	1	1	CA	CC	TC	TC	GC
1715	65.9	13	1	0	1	CC	CC	TT	CC	CC
1716	81.2	31	1	1	1	CC	CC	TT	CC	CC
1717	63.6	8	0	2	1	CA	CT	TT	TC	GC
1718	82.9	29	0	0	1	AA	CC	TT	TT	GG
1719	80.5	32	0	2	3	CA	CC	TT	TC	GC
1720	68	31	0	2	1	CC	CC	TC	CC	CC
1722	81.8	19	0	0	1	CA	CT	TT	TC	GC
1724	71.6	38	0	1	1	CC	CC	TT	CC	CC
1725	83.9	28	0	0	1	CC	CC	TT	CC	CC
1726	77.7	33	1	1	1	CA	CT	TT	TC	GC
1727	88.9	28	0	0	1	AA	CC	TT	TT	GG
1728	81.9	23	0	0	3	CC	CC	TT	CC	CC
1729	74	23	1	2	1	CC	CC	TC	CC	CC
1730	81.3	32	0	0	1	AA	CC	TT	TT	GG
1731	85.5	28	0	2	1	CA	CC	TT	TC	GC
1732	77.3	11	1	0	1	CA	CC	TT	TC	GC
1733	75.4	23	0	0	1	CA	CC	TT	TC	GC
1734	61	27	0	0	1	CC	CC	TT	CC	CC
1735	80.2	31	0	2	1	AA	CC	TT	TT	GG
1736	66.8	20	1	0	1	CA	CC	TT	TC	GC
1737	81.7	14	0	1	1	AA	CC	TT	TT	GG
1739	76.8	24	1	0	1	CA	CC	TT	TC	GC
1740	68.9	27	1	0	3	CA	CC	TT	TC	CC
1743	75.8	15	0	0	1	CA	CC	TT	TC	GC
1744	74.7	33	0	2	1	CA	CT	TT	TC	GC
1745	64.4	18	0	0	1	CC	CC	TT	CC	CC
1746	57.8	27	0	2	3	CC	CC	TT	TC	CC
1747	60.9	16	0	1	1	CC	CC	TT	TC	CC
1748	83.8	17	1	2	1	CC	CC	TT	CC	CC
1749	73.6	10	0	1	1	CC	CC	TC	CC	CC
1751	77.9	28	1	0	1	CA	CC	TT	TC	GC
1752	77.7	35	1	0	3	CC	CC	TC	CC	CC
1753	77.8	26	0	1	1	CC	CC	TT	CC	CC
1754	79.9	30	1	0	1	CA	CC	TT	TT	GC
1755	75.8	30	0	1	1	CC	CC	TT	CC	CC
